# Supplementary material for: Integrating Single-Cell Transcriptome and Network Analysis to Characterize the Therapeutic Response of Chronic Myeloid Leukemia
Source: Int J Mol Sci. 2022 Nov 18;23(22):14335. doi: 10.3390/ijms232214335 (PMC9695508; doi:10.3390/ijms232214335)
Supplement: Supplementary file 1 [file ijms-23-14335-s001.zip]

Archive with 6 entries (6 files):
- Figur S3.png
- Figure S1.png
- Figure S2.pdf
- Table S1.xlsx
- Table S2.xlsx
- Table S3.xlsx
