# Supplementary material for: Integrating Single-Cell Transcriptome and Network Analysis to Characterize the Therapeutic Response of Chronic Myeloid Leukemia
Source: Int J Mol Sci. 2022 Nov 18;23(22):14335. doi: 10.3390/ijms232214335 (PMC9695508; doi:10.3390/ijms232214335)
Supplement: Supplementary file 1 [file ijms-23-14335-s001.zip › Table S1.xlsx]

## Sheet: Supp. Table 1
Supp. Table 1: Cancer drugs interconnect with the TKI response gene markers through PPIs
NodeGene	connectedDEG	# Connection	Cancer drug	#Drug
TP53	BARD1;RB1CC1;DDIT4	3	Trifluridine, Tipiracil	1
PLCG1	FCER1A;PIP4K2A	2	NA	0
SYK	FCER1A;CLEC9A	2	NA	0
SOD1	SOD2;ANXA5	2	NA	0
S100A10	S100A10	1	Dexamethasone	1
AHNAK	S100A10	1	NA	0
ANXA1	S100A10	1	Dexamethasone;Prednisolone;Prednisone	3
ANXA2	S100A10	1	NA	0
HLTF	S100A10	1	NA	0
HTR1B	S100A10	1	NA	0
PLAT	S100A10	1	Bortezomib;Melphalan	2
PLG	S100A10	1	Prednisolone	1
FNTA	FNTA	1	NA	0
FNTB	FNTA	1	Carboplatin;Nab-Paclitaxel;Paclitaxel	3
KRAS	FNTA	1	Abemaciclib;Afatinib;Atezolizumab;Binimetinib;Cetuximab;Cobimetinib;Crizotinib;Encorafenib;Erdafitinib;Erlotinib;Irinotecan;Irinotecan Liposome;Necitumumab;Neratinib;Osimertinib;Panitumumab;Panobinostat;Pemetrexed;Ramucirumab;Regorafenib;Tazemetostat;Temsirolimus;Trametinib	23
GGPS1	FNTA	1	NA	0
HRAS	FNTA	1	Bevacizumab;Binimetinib;Cabozantinib;Dabrafenib;Diethylstilbestrol;Everolimus;Hydroxycarbamide;Panitumumab;Trametinib	9
ZMPSTE24	FNTA	1	NA	0
RCE1	FNTA	1	NA	0
PGGT1B	FNTA	1	NA	0
CHURC1-FNTB	FNTA	1	NA	0
DHDDS	FNTA	1	NA	0
FDPS	FNTA	1	NA	0
FCER1A	FCER1A	1	NA	0
LCP2	FCER1A	1	NA	0
MS4A2	FCER1A	1	NA	0
FCER1G	FCER1A	1	NA	0
SPHK1	FCER1A	1	NA	0
FYN	FCER1A	1	Acalabrutinib;Dasatinib	2
FCGR2B	FCER1A	1	NA	0
LYN	FCER1A	1	Acalabrutinib;Bosutinib;Ibrutinib;Nilotinib;Nintedanib	5
BTK	FCER1A	1	Acalabrutinib;Ibrutinib;Zanubrutinib	3
CLEC9A	CLEC9A	1	NA	0
LY75	CLEC9A	1	NA	0
XCR1	CLEC9A	1	NA	0
BATF3	CLEC9A	1	NA	0
CD1C	CLEC9A	1	NA	0
CD8A	CLEC9A	1	NA	0
ITGAE	CLEC9A	1	NA	0
ITGAX	CLEC9A	1	NA	0
THBD	CLEC9A	1	NA	0
U2AF1L4	U2AF1L4	1	NA	0
U2AF2	U2AF1L4	1	NA	0
ASXL1	U2AF1L4	1	Azacitidine;Decitabine;Decitabine, Cedazuridine	3
SRSF2	U2AF1L4	1	NA	0
SF3A1	U2AF1L4	1	NA	0
SF3B1	U2AF1L4	1	NA	0
SRSF1	U2AF1L4	1	NA	0
U2AFBP	U2AF1L4	1	NA	0
SNRPD3	U2AF1L4	1	NA	0
SRSF3	U2AF1L4	1	NA	0
TSC22D3	TSC22D3	1	Dexamethasone	1
UBB	TSC22D3	1	NA	0
UBC	TSC22D3	1	NA	0
FOS	TSC22D3	1	Nab-Paclitaxel;Paclitaxel	2
RAF1	TSC22D3	1	Cobimetinib;Encorafenib;Regorafenib;Sorafenib;Trametinib	5
RPS27A	TSC22D3	1	NA	0
SCNN1A	TSC22D3	1	NA	0
SCNN1B	TSC22D3	1	NA	0
SCNN1D	TSC22D3	1	NA	0
SCNN1G	TSC22D3	1	NA	0
SGK1	TSC22D3	1	Alpelisib	1
BARD1	BARD1	1	Carboplatin;Docetaxel;Olaparib;Trastuzumab;Trastuzumab, Hyaluronidase	5
CSTF1	BARD1	1	NA	0
BRCC3	BARD1	1	NA	0
UBE2D3	BARD1	1	NA	0
FAM175A	BARD1	1	NA	0
RAD51	BARD1	1	NA	0
RBBP8	BARD1	1	NA	0
BRCA2	BARD1	1	Carboplatin;Chlorambucil;Cisplatin;Etoposide;Everolimus;Irinotecan;Irinotecan Liposome;Niraparib;Olaparib;Rucaparib;Talazoparib;Temozolomide;Vinorelbine	13
UIMC1	BARD1	1	NA	0
BRCA1	BARD1	1	Chlorambucil;Denosumab;Niraparib;Olaparib;Rucaparib;Talazoparib;Vinorelbine	7
NIFK	NIFK	1	NA	0
NIP7	NIFK	1	NA	0
NOP2	NIFK	1	NA	0
NSA2	NIFK	1	NA	0
RRS1	NIFK	1	NA	0
RPF2	NIFK	1	NA	0
BRIX1	NIFK	1	NA	0
DDX18	NIFK	1	NA	0
FBL	NIFK	1	NA	0
FTSJ3	NIFK	1	NA	0
GTPBP4	NIFK	1	NA	0
STON2	STON2	1	NA	0
SYT1	STON2	1	NA	0
AP2M1	STON2	1	NA	0
EPS15	STON2	1	NA	0
EPS15L1	STON2	1	NA	0
NEDD8	STON2	1	NA	0
REPS1	STON2	1	NA	0
TOR1A	STON2	1	NA	0
SYT2	STON2	1	NA	0
SOD2	SOD2	1	Asparaginase;Cyclophosphamide;Methotrexate;Nab-Paclitaxel;Paclitaxel	5
SOD3	SOD2	1	NA	0
CAT	SOD2	1	NA	0
DAP3	SOD2	1	NA	0
FOXO3	SOD2	1	NA	0
GPX1	SOD2	1	NA	0
GPX2	SOD2	1	NA	0
GPX3	SOD2	1	NA	0
MRPL46	SOD2	1	NA	0
SIRT3	SOD2	1	NA	0
PDIA3	PDIA3	1	NA	0
STAT3	PDIA3	1	NA	0
TAP1	PDIA3	1	NA	0
TAPBP	PDIA3	1	NA	0
B2M	PDIA3	1	Pembrolizumab	1
CALR	PDIA3	1	NA	0
CANX	PDIA3	1	NA	0
ERP27	PDIA3	1	NA	0
HLA-A	PDIA3	1	Ipilimumab	1
HSPA5	PDIA3	1	NA	0
HSP90B1	PDIA3	1	NA	0
PIP4K2A	PIP4K2A	1	NA	0
TMEM55A	PIP4K2A	1	NA	0
PIP5K1A	PIP4K2A	1	NA	0
PTEN	PIP4K2A	1	Abiraterone;Alpelisib;Binimetinib;Copanlisib;Dacomitinib;Encorafenib;Enzalutamide;Everolimus;Idelalisib;Nivolumab;Pembrolizumab;Talazoparib;Temsirolimus;Trastuzumab;Trastuzumab, Hyaluronidase;Vemurafenib	16
PIP5K1C	PIP4K2A	1	NA	0
TMEM55B	PIP4K2A	1	NA	0
PLCD3	PIP4K2A	1	NA	0
PLCD1	PIP4K2A	1	NA	0
MTMR14	PIP4K2A	1	NA	0
PIKFYVE	PIP4K2A	1	NA	0
RB1CC1	RB1CC1	1	NA	0
ULK2	RB1CC1	1	NA	0
ULK1	RB1CC1	1	NA	0
ATG101	RB1CC1	1	NA	0
ATG13	RB1CC1	1	NA	0
ATG14	RB1CC1	1	NA	0
ATG16L1	RB1CC1	1	NA	0
BECN1	RB1CC1	1	NA	0
PIK3C3	RB1CC1	1	Alpelisib;Copanlisib;Infigratinib	3
PIK3R4	RB1CC1	1	Alpelisib;Copanlisib;Infigratinib	3
ANXA5	ANXA5	1	NA	0
VCL	ANXA5	1	NA	0
PLEK	ANXA5	1	NA	0
TUBA4A	ANXA5	1	Brentuximab vedotin;Cabazitaxel;Docetaxel;Nab-Paclitaxel;Paclitaxel;Trastuzumab Emtansine;Vinblastine;Vincristine;Vincristine Liposome;Vinflunine;Vinorelbine	11
TLN1	ANXA5	1	NA	0
CASP3	ANXA5	1	NA	0
TAGLN2	ANXA5	1	NA	0
FLNA	ANXA5	1	NA	0
S100A12	ANXA5	1	Methotrexate	1
ACTG1	ANXA5	1	Vincristine;Vincristine Liposome	2
IPO7	IPO7	1	NA	0
TNPO3	IPO7	1	NA	0
KPNB1	IPO7	1	NA	0
IPO9	IPO7	1	NA	0
RAN	IPO7	1	NA	0
EGR1	IPO7	1	NA	0
H1F0	IPO7	1	NA	0
IPO5	IPO7	1	NA	0
IPO13	IPO7	1	NA	0
IPO4	IPO7	1	NA	0
TNPO1	IPO7	1	NA	0
IGLL1	IGLL1	1	NA	0
VPREB3	IGLL1	1	NA	0
VPREB1	IGLL1	1	NA	0
CD79A	IGLL1	1	NA	0
IGHV4-38-2	IGLL1	1	NA	0
CD79B	IGLL1	1	Polatuzumab Vedotin	1
IGLL5	IGLL1	1	NA	0
DDIT4	DDIT4	1	NA	0
TSC2	DDIT4	1	Everolimus	1
YWHAH	DDIT4	1	NA	0
TP63	DDIT4	1	NA	0
TSC1	DDIT4	1	Everolimus	1
YWHAG	DDIT4	1	NA	0
SFN	DDIT4	1	Imatinib	1
YWHAZ	DDIT4	1	NA	0
YWHAB	DDIT4	1	NA	0
TXNIP	DDIT4	1	NA	0
CCM2	CCM2	1	NA	0
MAPK14	CCM2	1	NA	0
MAPK11	CCM2	1	Regorafenib	1
MAP2K3	CCM2	1	Binimetinib;Cobimetinib;Trametinib	3
RAC1	CCM2	1	Dabrafenib;Vemurafenib	2
ITGB1BP1	CCM2	1	NA	0
SMURF1	CCM2	1	NA	0
MAP3K3	CCM2	1	NA	0
PDCD10	CCM2	1	NA	0
KRIT1	CCM2	1	NA	0
AKT1	CCM2	1	Temsirolimus;Topotecan	2
