# Supplementary material for: Integrating Single-Cell Transcriptome and Network Analysis to Characterize the Therapeutic Response of Chronic Myeloid Leukemia
Source: Int J Mol Sci. 2022 Nov 18;23(22):14335. doi: 10.3390/ijms232214335 (PMC9695508; doi:10.3390/ijms232214335)
Supplement: Supplementary file 1 [file ijms-23-14335-s001.zip › Table S2.xlsx]

## Sheet: Supp. Table2
Supp. Table 2: Prtotein interaction subnetworks of the TKI response gene markers.
node1	node2	experimentallydetermined interaction	database annotated	automated textmining
ACTG1	ANXA5	0.243	0	0.904
ANXA5	VCL	0	0.9	0.47
ANXA5	PLEK	0	0.9	0.261
ANXA5	TUBA4A	0	0.9	0.184
ANXA5	SOD1	0.056	0.9	0.368
ANXA5	TLN1	0	0.9	0.15
ANXA5	CASP3	0	0	0.92
ANXA5	TAGLN2	0.056	0.9	0.227
ANXA5	FLNA	0.076	0.9	0.273
ANXA5	S100A12	0.941	0	0.184
FLNA	VCL	0.149	0.9	0.678
FLNA	PLEK	0.056	0.9	0.583
FLNA	TUBA4A	0.134	0.9	0.313
FLNA	SOD1	0	0.9	0.074
FLNA	TLN1	0.102	0.9	0.67
FLNA	TAGLN2	0.167	0.9	0.307
PLEK	VCL	0	0.9	0.391
PLEK	TUBA4A	0	0.9	0.057
PLEK	SOD1	0	0.9	0.09
PLEK	TAGLN2	0	0.9	0.105
PLEK	TLN1	0	0.9	0.396
SOD1	VCL	0	0.9	0.123
SOD1	TUBA4A	0	0.9	0.463
SOD1	TLN1	0	0.9	0.069
SOD1	TAGLN2	0.281	0.9	0.107
TAGLN2	VCL	0	0.9	0.3
TAGLN2	TUBA4A	0.058	0.9	0.082
TAGLN2	TLN1	0	0.9	0.267
TLN1	VCL	0.978	0.9	0.983
TLN1	TUBA4A	0	0.9	0.195
TUBA4A	VCL	0	0.9	0.295
node1	node2	experimentallydetermined interaction	database annotated	automated textmining
BARD1	CSTF1	0.871	0.9	0.983
BARD1	BRCC3	0.707	0.9	0.735
BARD1	UBE2D3	0.883	0.9	0.621
BARD1	FAM175A	0.68	0.9	0.908
BARD1	RAD51	0.708	0.9	0.901
BARD1	RBBP8	0.753	0.9	0.923
BARD1	BRCA2	0.841	0.6	0.964
BARD1	UIMC1	0.413	0.9	0.969
BARD1	BRCA1	0.998	0.9	0.992
BARD1	TP53	0.848	0.9	0.938
BRCA1	CSTF1	0.678	0.9	0.894
BRCA1	TP53	0.9	0.9	0.989
BRCA1	UBE2D3	0.914	0.9	0.982
BRCA1	BRCC3	0.872	0.9	0.979
BRCA1	UIMC1	0.946	0.9	0.99
BRCA1	BRCA2	0.904	0.8	0.993
BRCA1	FAM175A	0.899	0.9	0.988
BRCA1	RAD51	0.904	0.9	0.99
BRCA1	RBBP8	0.981	0.9	0.99
BRCA2	TP53	0.78	0	0.952
BRCA2	RBBP8	0.383	0.6	0.903
BRCA2	RAD51	0.997	0.9	0.994
BRCC3	UIMC1	0.885	0.9	0.989
BRCC3	FAM175A	0.892	0.9	0.98
FAM175A	UIMC1	0.917	0.9	0.991
RAD51	TP53	0.893	0	0.989
RAD51	RBBP8	0	0.6	0.861
RBBP8	TP53	0	0.9	0.53
node1	node2	experimentallydetermined interaction	database annotated	automated textmining
AKT1	RAC1	0.345	0.9	0.771
AKT1	MAP3K3	0.076	0	0.864
AKT1	CCM2	0	0	0.936
CCM2	MAPK14	0	0.9	0.381
CCM2	MAPK11	0	0.9	0.444
CCM2	MAP2K3	0	0.9	0.625
CCM2	RAC1	0	0.9	0.271
CCM2	ITGB1BP1	0.682	0	0.912
CCM2	SMURF1	0.486	0	0.956
CCM2	MAP3K3	0.944	0.9	0.987
CCM2	PDCD10	0.932	0	0.99
CCM2	KRIT1	0.972	0	0.991
ITGB1BP1	KRIT1	0.973	0	0.988
KRIT1	MAP3K3	0	0	0.86
KRIT1	PDCD10	0.27	0	0.982
MAP2K3	MAPK14	0.927	0.9	0.943
MAP2K3	MAPK11	0.423	0.9	0.825
MAP2K3	RAC1	0	0.9	0.199
MAP2K3	MAP3K3	0.27	0.9	0.747
MAP3K3	MAPK14	0.314	0.9	0.542
MAP3K3	MAPK11	0.314	0.9	0.539
MAP3K3	RAC1	0.164	0.9	0.489
MAPK11	MAPK14	0.401	0.9	0.842
MAPK11	RAC1	0.247	0.9	0.178
MAPK14	RAC1	0.247	0.9	0.309
node1	node2	experimentallydetermined interaction	database annotated	automated textmining
CD1C	THBD	0	0	0.806
CD1C	ITGAX	0	0	0.807
CD1C	CD8A	0	0	0.873
CD8A	ITGAE	0	0	0.839
CD8A	XCR1	0	0	0.829
CD8A	SYK	0.056	0.9	0.563
CD8A	ITGAX	0	0	0.896
CLEC9A	LY75	0	0	0.801
CLEC9A	XCR1	0	0	0.81
ITGAE	ITGAX	0	0.72	0.865
ITGAX	LY75	0	0	0.822
node1	node2	experimentallydetermined interaction	database annotated	automated textmining
DDIT4	TSC2	0	0.9	0.879
DDIT4	YWHAH	0	0.9	0.074
DDIT4	TP63	0	0.9	0.308
DDIT4	TP53	0	0.9	0.604
DDIT4	TSC1	0	0.9	0.763
DDIT4	YWHAG	0	0.9	0.085
DDIT4	SFN	0	0.9	0.167
DDIT4	YWHAZ	0.486	0.9	0.114
DDIT4	YWHAB	0.27	0.9	0.657
DDIT4	TXNIP	0.27	0	0.986
SFN	TSC2	0.527	0.9	0.48
SFN	YWHAH	0.13	0.9	0.681
SFN	TP63	0.27	0.9	0.354
SFN	TP53	0.973	0.9	0.967
SFN	TSC1	0.158	0.9	0.139
SFN	YWHAG	0.692	0.9	0.681
SFN	YWHAB	0.13	0.9	0.716
SFN	YWHAZ	0.773	0.9	0.669
TP53	TP63	0.882	0.6	0.805
TSC1	TSC2	0.98	0.9	0.995
TSC1	YWHAH	0.53	0.9	0.077
TSC1	YWHAG	0.29	0.9	0.077
TSC1	YWHAZ	0.336	0.9	0.148
TSC1	YWHAB	0.525	0.9	0.347
TSC2	YWHAH	0.546	0.9	0.048
TSC2	YWHAG	0.74	0.9	0.702
TSC2	YWHAB	0.893	0.9	0.812
TSC2	YWHAZ	0.895	0.9	0.904
YWHAB	YWHAH	0.883	0.9	0.845
YWHAB	YWHAG	0.8	0.9	0.827
YWHAB	YWHAZ	0.883	0.9	0.808
YWHAG	YWHAH	0.881	0.9	0.785
YWHAG	YWHAZ	0.881	0.9	0.803
YWHAH	YWHAZ	0.882	0.9	0.726
node1	node2	experimentallydetermined interaction	database annotated	automated textmining
BTK	LCP2	0.056	0.8	0.85
BTK	PLCG1	0.258	0.9	0.576
BTK	MS4A2	0.076	0.9	0
BTK	FCER1G	0.282	0.9	0.395
BTK	FYN	0.502	0.9	0.737
BTK	FCER1A	0.056	0.9	0.126
BTK	SYK	0.462	0.9	0.984
BTK	LYN	0.462	0.9	0.869
FCER1A	LCP2	0	0.9	0.398
FCER1A	PLCG1	0	0.9	0.294
FCER1A	MS4A2	0.213	0.9	0.567
FCER1A	FCER1G	0.213	0.9	0.905
FCER1A	SPHK1	0	0.9	0.36
FCER1A	FYN	0.056	0.9	0.416
FCER1A	FCGR2B	0	0.9	0.537
FCER1A	SYK	0.281	0.9	0.41
FCER1A	LYN	0.056	0.9	0.642
FCER1G	LCP2	0	0.9	0.524
FCER1G	PLCG1	0	0.9	0.295
FCER1G	MS4A2	0	0.9	0.443
FCER1G	SPHK1	0	0.9	0
FCER1G	FYN	0.057	0.9	0.516
FCER1G	LYN	0.226	0.9	0.665
FCER1G	FCGR2B	0	0.9	0.685
FCER1G	SYK	0.68	0.9	0.988
FCGR2B	MS4A2	0	0.9	0.505
FCGR2B	LYN	0.678	0	0.808
FYN	LCP2	0.471	0.6	0.821
FYN	PLCG1	0.493	0.9	0.838
FYN	MS4A2	0.076	0.9	0.058
FYN	LYN	0	0.9	0.901
FYN	SYK	0.27	0.9	0.845
LCP2	MS4A2	0	0.9	0
LCP2	PLCG1	0.881	0.9	0.989
LCP2	SYK	0.47	0.8	0.961
LYN	PLCG1	0.258	0.9	0.636
LYN	MS4A2	0.322	0.9	0.357
LYN	SPHK1	0.225	0.9	0.931
LYN	SYK	0.462	0.9	0.99
MS4A2	PLCG1	0	0.9	0
MS4A2	SPHK1	0	0.9	0
MS4A2	SYK	0.282	0.9	0.323
PLCG1	SPHK1	0	0.9	0.124
PLCG1	SYK	0.935	0.9	0.974
SPHK1	SYK	0.056	0.9	0.157
node1	node2	experimentallydetermined interaction	database annotated	automated textmining
CHURC1-FNTB	FNTA	0.788	0	0.905
DHDDS	FNTB	0	0.9	0.505
DHDDS	GGPS1	0.057	0.9	0.617
DHDDS	FNTA	0.056	0.9	0.69
DHDDS	FDPS	0.057	0.9	0.66
FDPS	FNTB	0.122	0.9	0.408
FDPS	GGPS1	0.379	0.9	0.932
FDPS	FNTA	0	0.9	0.352
FNTA	FNTB	0.996	0.9	0.937
FNTA	KRAS	0.267	0.9	0.346
FNTA	GGPS1	0	0.9	0.434
FNTA	HRAS	0.267	0.9	0.401
FNTA	ZMPSTE24	0	0.9	0.77
FNTA	RCE1	0	0.9	0.778
FNTA	PGGT1B	0.97	0.9	0.964
FNTB	KRAS	0.317	0.9	0.252
FNTB	HRAS	0.317	0.9	0.454
FNTB	GGPS1	0.07	0.9	0.605
FNTB	ZMPSTE24	0	0.9	0.704
FNTB	RCE1	0.248	0.9	0.77
HRAS	KRAS	0.893	0.9	0.702
HRAS	RCE1	0.135	0.9	0.667
KRAS	RCE1	0.286	0.9	0.666
RCE1	ZMPSTE24	0.531	0	0.939
node1	node2	experimentallydetermined interaction	database annotated	automated textmining
CD79A	VPREB1	0	0	0.91
CD79A	IGLL1	0	0.54	0.829
CD79A	IGHV4-38-2	0	0.54	0.881
CD79A	CD79B	0.687	0.9	0.989
CD79B	VPREB1	0	0	0.83
IGHV4-38-2	IGLL1	0	0.54	0.893
IGHV4-38-2	VPREB1	0	0	0.802
IGHV4-38-2	IGLL5	0	0.54	0.984
IGLL1	VPREB3	0	0.6	0.858
IGLL1	VPREB1	0.8	0.6	0.988
node1	node2	experimentallydetermined interaction	database annotated	automated textmining
EGR1	IPO7	0.07	0	0.853
H1F0	KPNB1	0.835	0	0.151
H1F0	IPO7	0.213	0	0.933
IPO13	IPO9	0	0	0.88
IPO13	RAN	0.95	0	0.648
IPO4	IPO5	0.401	0	0.862
IPO4	KPNB1	0.839	0	0.774
IPO4	TNPO1	0.443	0	0.805
IPO4	IPO9	0.345	0	0.847
IPO4	RAN	0.935	0	0.457
IPO5	TNPO1	0.775	0	0.839
IPO5	KPNB1	0.84	0	0.869
IPO5	IPO7	0.636	0	0.818
IPO5	IPO9	0.755	0	0.846
IPO5	RAN	0.932	0	0.817
IPO7	TNPO3	0.056	0	0.82
IPO7	KPNB1	0.681	0	0.897
IPO7	IPO9	0.662	0	0.85
IPO7	RAN	0.912	0	0.777
IPO9	TNPO1	0.689	0	0.804
KPNB1	TNPO1	0.056	0.65	0.86
KPNB1	RAN	0.995	0.9	0.871
RAN	TNPO3	0.912	0	0.684
RAN	TNPO1	0.944	0.6	0.68
TNPO1	TNPO3	0.271	0	0.81
node1	node2	experimentallydetermined interaction	database annotated	automated textmining
BRIX1	NIP7	0.934	0	0.341
BRIX1	DDX18	0.807	0	0.449
BRIX1	NIFK	0.953	0	0.563
BRIX1	NOP2	0.844	0	0.272
BRIX1	NSA2	0.871	0	0.342
BRIX1	GTPBP4	0.865	0	0.296
DDX18	NIP7	0.946	0	0.368
DDX18	NSA2	0.874	0	0.346
DDX18	RPF2	0.913	0	0.414
DDX18	NOP2	0.921	0	0.544
DDX18	GTPBP4	0.942	0	0.405
DDX18	NIFK	0.971	0	0.638
FBL	NIP7	0.77	0.9	0.262
FBL	FTSJ3	0.828	0.9	0.685
FBL	NIFK	0.982	0	0.474
FTSJ3	NIP7	0.559	0.54	0.82
FTSJ3	NIFK	0.988	0	0.423
FTSJ3	RRS1	0.823	0.54	0.429
FTSJ3	NOP2	0.934	0	0.829
FTSJ3	RPF2	0.807	0	0.549
FTSJ3	NSA2	0.9	0.54	0.798
GTPBP4	NIFK	0.956	0	0.479
GTPBP4	RRS1	0.912	0	0.261
GTPBP4	NOP2	0.975	0	0.696
GTPBP4	NSA2	0.99	0	0.937
GTPBP4	RPF2	0.975	0	0.791
NIFK	NIP7	0.935	0	0.491
NIFK	NOP2	0.972	0	0.41
NIFK	NSA2	0.976	0	0.461
NIFK	RRS1	0.972	0	0.245
NIFK	RPF2	0.99	0	0.46
NIP7	RPF2	0.739	0	0.819
NIP7	NSA2	0.693	0.54	0.824
NIP7	NOP2	0.97	0	0.899
NOP2	NSA2	0.851	0	0.776
NOP2	RPF2	0.88	0	0.776
NSA2	RRS1	0.852	0.54	0.341
NSA2	RPF2	0.99	0	0.913
RPF2	RRS1	0.99	0	0.986
node1	node2	experimentallydetermined interaction	database annotated	automated textmining
B2M	CANX	0	0.65	0.97
B2M	PDIA3	0.8	0.9	0.844
B2M	CALR	0.916	0.9	0.985
B2M	TAP1	0.501	0.9	0.604
B2M	HLA-A	0.989	0.9	0.949
B2M	TAPBP	0.847	0.9	0.925
CALR	CANX	0.386	0.8	0.994
CALR	HSP90B1	0.786	0.3	0.919
CALR	PDIA3	0.962	0.9	0.995
CALR	TAP1	0.486	0.9	0.47
CALR	HLA-A	0.8	0.9	0.532
CALR	HSPA5	0.789	0.65	0.894
CALR	TAPBP	0.92	0.9	0.989
CANX	TAPBP	0	0.65	0.96
CANX	HSP90B1	0.425	0	0.9
CANX	HSPA5	0.69	0.65	0.963
CANX	PDIA3	0.689	0.6	0.993
ERP27	PDIA3	0.38	0	0.931
HLA-A	PDIA3	0.887	0.9	0.434
HLA-A	TAP1	0.486	0.9	0.285
HLA-A	TAPBP	0.966	0.9	0.7
HSP90B1	HSPA5	0.753	0.36	0.98
HSPA5	PDIA3	0.743	0.6	0.858
PDIA3	STAT3	0.499	0	0.978
PDIA3	TAP1	0.731	0.9	0.556
PDIA3	TAPBP	0.892	0.9	0.989
TAP1	TAPBP	0.875	0.9	0.752
node1	node2	experimentallydetermined interaction	database annotated	automated textmining
HSP90AA1	MDM2	0.675	0	0.951
HSP90AA1	MYC	0.679	0	0.953
MDM2	MYC	0.129	0	0.811
MYC	PIM1	0.496	0.9	0.489
node1	node2	experimentallydetermined interaction	database annotated	automated textmining
MTMR14	PIKFYVE	0	0.9	0.485
MTMR14	PIP4K2A	0	0.9	0.269
PIKFYVE	TMEM55A	0	0.9	0.246
PIKFYVE	TMEM55B	0	0.9	0.293
PIKFYVE	PIP4K2A	0	0.9	0.718
PIKFYVE	PTEN	0.059	0.9	0.503
PIP4K2A	PLCG1	0.116	0.9	0.183
PIP4K2A	TMEM55A	0	0.9	0.405
PIP4K2A	PIP5K1A	0.13	0.9	0.917
PIP4K2A	PTEN	0.079	0.9	0.278
PIP4K2A	PIP5K1C	0	0.9	0.836
PIP4K2A	TMEM55B	0	0.9	0.241
PIP4K2A	PLCD3	0.355	0.9	0.138
PIP4K2A	PLCD1	0.136	0.9	0.367
PIP5K1A	PLCG1	0.116	0.9	0.157
PIP5K1A	TMEM55A	0	0.9	0.095
PIP5K1A	TMEM55B	0	0.9	0.07
PIP5K1A	PTEN	0.128	0.9	0.244
PIP5K1A	PLCD3	0.136	0.9	0.238
PIP5K1A	PLCD1	0.136	0.9	0.299
PIP5K1A	PIP5K1C	0.822	0.8	0.764
PIP5K1C	PLCG1	0.116	0.9	0.174
PIP5K1C	TMEM55A	0	0.9	0.077
PIP5K1C	PTEN	0.128	0.9	0.316
PIP5K1C	TMEM55B	0	0.9	0.06
PIP5K1C	PLCD1	0.136	0.9	0.226
PIP5K1C	PLCD3	0.136	0.9	0.218
PLCD1	PLCD3	0	0.8	0.909
PTEN	TMEM55A	0	0.9	0.061
PTEN	TMEM55B	0	0.9	0.053
node1	node2	experimentallydetermined interaction	database annotated	automated textmining
ATG101	RB1CC1	0.696	0.8	0.995
ATG101	ATG14	0.27	0.9	0.91
ATG101	PIK3C3	0.27	0.9	0.911
ATG101	ULK1	0.86	0.8	0.959
ATG101	ATG16L1	0.305	0	0.849
ATG101	ULK2	0.277	0.8	0.902
ATG101	PIK3R4	0	0.9	0.911
ATG101	BECN1	0.27	0.9	0.9
ATG101	ATG13	0.988	0.8	0.995
ATG13	RB1CC1	0.86	0.9	0.995
ATG13	ATG14	0.27	0.9	0.987
ATG13	PIK3C3	0.27	0.9	0.939
ATG13	ULK1	0.962	0.9	0.994
ATG13	PIK3R4	0	0.9	0.925
ATG13	BECN1	0.486	0.9	0.959
ATG13	ATG16L1	0.708	0	0.886
ATG13	ULK2	0.776	0.9	0.994
ATG14	RB1CC1	0.27	0.9	0.948
ATG14	ATG16L1	0	0.65	0.886
ATG14	ULK2	0.27	0.8	0.811
ATG14	ULK1	0.835	0.9	0.896
ATG14	BECN1	0.993	0.8	0.994
ATG14	PIK3R4	0.911	0.8	0.993
ATG14	PIK3C3	0.92	0.8	0.994
ATG16L1	RB1CC1	0.892	0.8	0.992
ATG16L1	PIK3C3	0.153	0.65	0.868
ATG16L1	ULK1	0.835	0	0.848
ATG16L1	PIK3R4	0	0.65	0.84
ATG16L1	BECN1	0.106	0.65	0.935
BECN1	RB1CC1	0.27	0.9	0.925
BECN1	PIK3C3	0.997	0.8	0.995
BECN1	TP53	0.27	0	0.863
BECN1	ULK1	0.881	0.9	0.975
BECN1	PIK3R4	0.995	0.8	0.995
BECN1	ULK2	0.056	0.8	0.885
PIK3C3	RB1CC1	0	0.9	0.943
PIK3C3	ULK2	0.179	0.6	0.888
PIK3C3	ULK1	0.179	0.9	0.963
PIK3C3	PIK3R4	0.99	0.8	0.995
PIK3R4	RB1CC1	0	0.9	0.906
PIK3R4	ULK1	0	0.9	0.86
PIK3R4	ULK2	0	0.6	0.804
RB1CC1	TP53	0.486	0	0.988
RB1CC1	ULK2	0.653	0.9	0.994
RB1CC1	ULK1	0.951	0.9	0.994
ULK1	ULK2	0.209	0.9	0.978
node1	node2	experimentallydetermined interaction	database annotated	automated textmining
AHNAK	ANXA2	0.574	0.8	0.989
AHNAK	S100A10	0.926	0.8	0.976
ANXA1	ANXA2	0.365	0.8	0.864
ANXA1	S100A10	0.383	0	0.847
ANXA2	PLAT	0.47	0.9	0.988
ANXA2	PLG	0.225	0.9	0.994
ANXA2	S100A10	0.901	0.9	0.989
HLTF	S100A10	0.859	0	0.72
HTR1B	S100A10	0	0	0.938
PLAT	PLG	0.213	0.9	0.994
PLAT	S100A10	0	0.9	0.938
PLG	S100A10	0.297	0.9	0.994
node1	node2	experimentallydetermined interaction	database annotated	automated textmining
CAT	GPX3	0.349	0	0.865
CAT	GPX2	0.349	0	0.87
CAT	GPX1	0.349	0	0.919
CAT	FOXO3	0	0.9	0.836
CAT	SOD3	0.339	0.9	0.845
CAT	SOD2	0.401	0.9	0.943
CAT	SOD1	0.52	0.9	0.923
DAP3	MRPL46	0.986	0	0
DAP3	SOD2	0.931	0	0.189
FOXO3	SIRT3	0.353	0.9	0.988
FOXO3	SOD2	0.27	0.9	0.868
GPX1	SOD1	0.178	0.9	0.838
GPX1	SOD3	0.178	0.9	0.64
GPX1	GPX2	0	0.5	0.864
GPX1	SOD2	0.254	0.9	0.856
GPX2	SOD1	0.178	0.9	0.563
GPX2	SOD3	0.178	0.9	0.562
GPX2	SOD2	0.254	0.9	0.638
GPX3	SOD1	0.178	0.9	0.627
GPX3	SOD3	0.178	0.9	0.609
GPX3	SOD2	0.254	0.9	0.646
MRPL46	SOD2	0.929	0	0.134
SIRT3	SOD2	0	0.9	0.872
SOD1	SOD3	0	0.9	0.753
SOD1	SOD2	0.943	0.9	0.901
SOD2	SOD3	0.744	0.9	0.785
node1	node2	experimentallydetermined interaction	database annotated	automated textmining
AP2M1	STON2	0.731	0	0.802
AP2M1	REPS1	0.846	0.6	0
AP2M1	EPS15	0.601	0.9	0.605
EPS15	EPS15L1	0.561	0.8	0.846
EPS15	STON2	0.952	0	0.988
EPS15L1	STON2	0.718	0	0.834
NEDD8	TOR1A	0	0.9	0
NEDD8	STON2	0.27	0.9	0.059
STON2	SYT1	0.779	0.6	0.958
SYT1	SYT2	0.129	0.6	0.855
node1	node2	experimentallydetermined interaction	database annotated	automated textmining
FOS	TSC22D3	0.27	0	0.901
RAF1	SCNN1D	0.056	0.9	0
RAF1	SCNN1A	0.056	0.9	0
RAF1	SCNN1G	0.056	0.9	0.047
RAF1	UBB	0.102	0.9	0
RAF1	RPS27A	0.102	0.9	0.058
RAF1	UBC	0.102	0.9	0.091
RAF1	SCNN1B	0.345	0.9	0
RAF1	TSC22D3	0.501	0.8	0.801
RPS27A	SCNN1B	0.066	0.9	0
RPS27A	SCNN1G	0.066	0.9	0
RPS27A	SCNN1D	0.066	0.9	0
RPS27A	SCNN1A	0.066	0.9	0
RPS27A	TSC22D3	0	0.9	0.092
RPS27A	SGK1	0.057	0.9	0.096
RPS27A	UBC	0.955	0.6	0.655
RPS27A	UBB	0.955	0.6	0.795
SCNN1A	SCNN1G	0.974	0.9	0.878
SCNN1A	UBB	0.084	0.9	0
SCNN1A	SCNN1B	0.974	0.9	0.914
SCNN1A	UBC	0.084	0.9	0
SCNN1A	SCNN1D	0.27	0.9	0.653
SCNN1A	TSC22D3	0.182	0.9	0.336
SCNN1A	SGK1	0	0.9	0.71
SCNN1B	SCNN1G	0.951	0.9	0.956
SCNN1B	UBB	0.155	0.9	0.046
SCNN1B	SCNN1D	0.213	0.6	0.848
SCNN1B	UBC	0.155	0.9	0
SCNN1B	TSC22D3	0.345	0.9	0.105
SCNN1B	SGK1	0.27	0.9	0.659
SCNN1D	SCNN1G	0.462	0.6	0.821
SCNN1D	UBB	0.084	0.9	0
SCNN1D	SGK1	0	0.9	0.206
SCNN1D	TSC22D3	0.059	0.9	0
SCNN1D	UBC	0.084	0.9	0
SCNN1G	UBB	0.18	0.9	0
SCNN1G	UBC	0.18	0.9	0
SCNN1G	TSC22D3	0.059	0.9	0.242
SCNN1G	SGK1	0	0.9	0.759
SGK1	UBB	0.155	0.9	0.14
SGK1	UBC	0.155	0.9	0.166
TSC22D3	UBB	0	0.9	0.062
TSC22D3	UBC	0	0.9	0.127
UBB	UBC	0.841	0.6	0.611
node1	node2	experimentallydetermined interaction	database annotated	automated textmining
ASXL1	U2AFBP	0	0	0.858
ASXL1	U2AF1L4	0	0	0.859
ASXL1	SRSF2	0	0	0.88
SF3A1	SRSF1	0.832	0	0.631
SF3A1	SF3B1	0.984	0.9	0.844
SF3A1	SNRPD3	0.985	0.9	0.507
SF3B1	SNRPD3	0.995	0.9	0.382
SF3B1	SRSF1	0.812	0.6	0.573
SF3B1	U2AF2	0.912	0.54	0.991
SRSF1	U2AFBP	0.922	0	0.72
SRSF1	SRSF2	0.934	0.8	0.93
SRSF1	SRSF3	0.794	0.8	0.935
SRSF1	U2AF2	0.744	0.8	0.81
SRSF2	U2AFBP	0.754	0	0.943
SRSF2	U2AF1L4	0	0.6	0.903
SRSF2	SRSF3	0.918	0.8	0.857
U2AF1L4	U2AF2	0.74	0.8	0.863
U2AF2	U2AFBP	0.995	0.8	0.993
