# Supplementary material for: Integrating Single-Cell Transcriptome and Network Analysis to Characterize the Therapeutic Response of Chronic Myeloid Leukemia
Source: Int J Mol Sci. 2022 Nov 18;23(22):14335. doi: 10.3390/ijms232214335 (PMC9695508; doi:10.3390/ijms232214335)
Supplement: Supplementary file 1 [file ijms-23-14335-s001.zip › Table S3.xlsx]

## Sheet: Sheet1
Supp. Table 3: Gene symbols and their full names of the genes in the paper.
Gene symbol	Gene name
MAPK	Mitogen-Activated Protein Kinase
MAPK1	Mitogen-Activated Protein Kinase 1
MAPK3	Mitogen-Activated Protein Kinase 3
VEGF	Vascular endothelial growth factor
CDC42	Cell Division Cycle 42
PROM1	Prominin 1
DUSP1	Dual Specificity Phosphatase 1
SAT1	Spermidine/Spermine N1-Acetyltransferase 1
HERC2P7	Hect Domain And RLD 2 Pseudogene 7
FOS	Fos Proto-Oncogene, AP-1 Transcription Factor Subunit
ELF1	E74 Like ETS Transcription Factor 1
JUND	JunD Proto-Oncogene, AP-1 Transcription Factor Subunit
TAF7	TATA-Box Binding Protein Associated Factor 7
NTRK1	neurotrophic tyrosine kinase receptor
S100A10	S100 Calcium Binding Protein A10
FCER1A	Fc Epsilon Receptor Ia
FNTA	Farnesyltransferase, CAAX Box, Alpha
BARD1	BRCA associated RING domain 1
SOD2	Superoxide Dismutase 2
TSC22D3	TSC22 Domain Family Member 3
CLEC4GP1	C-type lectin domain family 4 member G pseudogene 1
PLCG1	Phospholipase C Gamma 1
EGFR	Epidermal Growth Factor Receptor
